# Supplementary material for: Do Freshwater and Marine Bivalves Differ in Their Response to Wildfire Ash? Effects on the Antioxidant Defense System and Metal Body Burden
Source: Int J Environ Res Public Health. 2023 Jan 11;20(2):1326. doi: 10.3390/ijerph20021326 (PMC9859076; doi:10.3390/ijerph20021326)
Supplement: Supplementary file 1 [file ijerph-20-01326-s001.zip]

Archive with 1 entries (1 files):
- ijerph-2150280-supplementary.pdf
